# Supplementary material for: TIRAP/Mal Positively Regulates TLR8-Mediated Signaling via IRF5 in Human Cells
Source: Biomedicines. 2022 Jun 22;10(7):1476. doi: 10.3390/biomedicines10071476 (PMC9312982; doi:10.3390/biomedicines10071476)
Supplement: Supplementary file 1 [file biomedicines-10-01476-s001.zip]

Archive with 1 entries (1 files):
- biomedicines-1747072-supplementary.pdf
